# Supplementary material for: Causal manipulation of feed-forward and recurrent processing differentially affects measures of consciousness
Source: Neurosci Conscious. 2020 Sep 7;2020(1):niaa015. doi: 10.1093/nc/niaa015 (PMC7475771; doi:10.1093/nc/niaa015)
Supplement: niaa015_Supplementary_Data [file niaa015_supplementary_data.zip]

Archive with 2 entries (2 files):
- NC_Supplementary_16July20.docx
- OPEN_SCIENCE_BADGE_APPLICATION_FORM_11Oct19.docx
